# Supplementary material for: Novel Baicalein-Derived Inhibitors of Plasmodium falciparum
Source: Pathogens. 2023 Oct 13;12(10):1242. doi: 10.3390/pathogens12101242 (PMC10610289; doi:10.3390/pathogens12101242)
Supplement: Supplementary file 1 [file pathogens-12-01242-s001.zip]

Archive with 1 entries (1 files):
- pathogens-2613245-supplementary.pdf
